# Supplementary material for: MicroRNAs as potential biomarkers for the diagnosis of Traumatic Brain Injury: A systematic review and meta-analysis
Source: Int J Med Sci. 2021 Jan 1;18(1):128–36. doi: 10.7150/ijms.48214 (PMC7738974; doi:10.7150/ijms.48214)
Supplement: Supplementary file 1 — Supplementary figures. [file ijmsv18p0128s1.zip]

Archive with 10 entries (10 files):
- Supplementary materials/Fig.S1.tif
- Supplementary materials/Fig.S10.tif
- Supplementary materials/Fig.S2.tif
- Supplementary materials/Fig.S3.tif
- Supplementary materials/Fig.S4.tif
- Supplementary materials/Fig.S5.tif
- Supplementary materials/Fig.S6.tif
- Supplementary materials/Fig.S7.tif
- Supplementary materials/Fig.S8.tif
- Supplementary materials/Fig.S9.tif
